# Supplementary material for: Two new genera of nematode (Oxyurida, Hystrignathidae) parasites of Passalidae (Coleoptera) from the Democratic Republic of Congo
Source: Zookeys. 2013 Jan 4;(257):1–15. doi: 10.3897/zookeys.257.3666 (PMC3591736; doi:10.3897/zookeys.257.3666)
Supplement: XML Treatment for Kongonema [file zookeys.257.3666-treatment1.xml]

<!DOCTYPE tp:taxon-treatment
  PUBLIC "-//TaxonX//DTD Taxonomic Treatment Publishing DTD v0 20100105//EN" "tax-treatment-NSO.dtd">
<tp:taxon-treatment xmlns:tp="http://www.plazi.org/taxpub"><tp:treatment-meta><mixed-citation publication-type="journal"><person-group><name><surname>Morffe</surname><given-names>Jans</given-names></name><name><surname>García</surname><given-names>Nayla</given-names></name></person-group><article-title>Two new genera of nematode (Oxyurida, Hystrignathidae) parasites of Passalidae (Coleoptera) from the Democratic Republic of Congo</article-title><source>Zookeys</source><day>4</day><month>1</month><year>2013</year><volume>2013</volume><issue>257</issue><fpage>1</fpage><lpage>15</lpage><pub-id pub-id-type="doi">10.3897/zookeys.257.3666</pub-id></mixed-citation></tp:treatment-meta><tp:nomenclature><label>Genus</label><tp:taxon-name>
                            <tp:taxon-name-part taxon-name-part-type="genus">Kongonema</tp:taxon-name-part>
                        <object-id xmlns:xlink="http://www.w3.org/1999/xlink" xlink:type="simple">urn:lsid:zoobank.org:act:0D693E9A-DB4B-4740-92FA-2053B0F574AC</object-id>
								<object-id xmlns:xlink="http://www.w3.org/1999/xlink" xlink:type="simple">http://species-id.net/wiki/Kongonema</object-id>
								</tp:taxon-name><tp:taxon-status xmlns:xlink="http://www.w3.org/1999/xlink" xlink:type="simple">gen. n.</tp:taxon-status></tp:nomenclature><tp:treatment-sec sec-type="Generic diagnosis"><title>Generic diagnosis.</title><p><bold>Female.</bold> Body comparatively robust. Cervical cuticle unarmed. Lateral alae present, from the oesophageal region to a short distance beyond the level of the anus. Posterior ends of the lateral alae rounded, forming lobes. Head bearing eight paired papillae. First cephalic annule cone-like, truncate, barely inflated, about two head-lengths long. Oesophagus consisting of a muscular sub-cylindrical procorpus, its base well set-off from the isthmus. Nerve ring encircling procorpus at its midpoint. Excretory pore post-bulbar. Reproductive system didelphic-amphidelphic. Eggs ovoid, ridged-shelled. Tail filiform and subulate.</p><p><bold>Male.</bold> Body shorter and more slender than female. Cervical cuticle unarmed. Lateral alae present, from the oesophageal region to the level of the single median mammiform papilla. First cephalic annule inconspicuous. Stoma scarcely developed. Oesophagus with a sub-cylindrical procorpus, well set-off from the short isthmus. Nerve ring encircling procorpus at its posterior half. Excretory pore post-bulbar. Monorchic. Testis outstretched. Spicule absent. Posterior end ventrally curved, tapering abruptly, forming a very short, rounded tail appendage. Dorsal cuticle of the tail end thickened. A single large, median mammiform pre-cloacal papilla present. A pair of small, pre-cloacal, sub-lateral papillae located at a short distance before the level of the cloaca.</p></tp:treatment-sec><tp:treatment-sec sec-type="Type species"><title>Type species.</title><p><italic><tp:taxon-name>Kongonema meyeri</tp:taxon-name></italic> Morffe &amp; García gen. n. sp. n. (monotypic genus).</p></tp:treatment-sec><tp:treatment-sec sec-type="Distribution"><title>Distribution.</title><p>Democratic Republic of Congo.</p></tp:treatment-sec><tp:treatment-sec sec-type="Etymology"><title>Etymology.</title><p>The generic name (neuter) is a combination of Kongo, after the main ethnic group in the country of this taxon, and the suffix –nema.</p></tp:treatment-sec></tp:taxon-treatment>
