# Supplementary material for: Two new genera of nematode (Oxyurida, Hystrignathidae) parasites of Passalidae (Coleoptera) from the Democratic Republic of Congo
Source: Zookeys. 2013 Jan 4;(257):1–15. doi: 10.3897/zookeys.257.3666 (PMC3591736; doi:10.3897/zookeys.257.3666)
Supplement: XML Treatment for Kongonema meyeri [file zookeys.257.3666-treatment2.xml]

<!DOCTYPE tp:taxon-treatment
  PUBLIC "-//TaxonX//DTD Taxonomic Treatment Publishing DTD v0 20100105//EN" "tax-treatment-NSO.dtd">
<tp:taxon-treatment xmlns:tp="http://www.plazi.org/taxpub"><tp:treatment-meta><mixed-citation publication-type="journal"><person-group><name><surname>Morffe</surname><given-names>Jans</given-names></name><name><surname>García</surname><given-names>Nayla</given-names></name></person-group><article-title>Two new genera of nematode (Oxyurida, Hystrignathidae) parasites of Passalidae (Coleoptera) from the Democratic Republic of Congo</article-title><source>Zookeys</source><day>4</day><month>1</month><year>2013</year><volume>2013</volume><issue>257</issue><fpage>1</fpage><lpage>15</lpage><pub-id pub-id-type="doi">10.3897/zookeys.257.3666</pub-id></mixed-citation></tp:treatment-meta><tp:nomenclature><tp:taxon-name>
                            <tp:taxon-name-part taxon-name-part-type="genus">Kongonema</tp:taxon-name-part>
                            <tp:taxon-name-part taxon-name-part-type="species">meyeri</tp:taxon-name-part>
                        <object-id xmlns:xlink="http://www.w3.org/1999/xlink" xlink:type="simple">urn:lsid:zoobank.org:act:0E02D195-40DE-4D6A-A752-D9FEAF8910E7</object-id>
								<object-id xmlns:xlink="http://www.w3.org/1999/xlink" xlink:type="simple">http://species-id.net/wiki/Kongonema_meyeri</object-id>
								</tp:taxon-name><tp:taxon-status xmlns:xlink="http://www.w3.org/1999/xlink" xlink:type="simple">sp. n.</tp:taxon-status><xref ref-type="fig" rid="F1">Figs 1 A–G</xref><xref ref-type="fig" rid="F2">, 2 A–D</xref><xref ref-type="fig" rid="F3">, 3 A–E</xref></tp:nomenclature><tp:treatment-sec sec-type="Type material"><title>Type material.</title><p>♀ holotype, Democratic Republic of Congo, Kivu Region, Katale, <named-content xmlns:xlink="http://www.w3.org/1999/xlink" content-type="dwc:verbatimCoordinates" xlink:type="simple">1°19'S, 29°22'E</named-content>; in <italic><tp:taxon-name>Didimus</tp:taxon-name></italic> sp.; 4.V.1939; Hautmann coll.; CZACC 11.4653. Paratypes: 10♀♀, same data as holotype, CZACC 11.4654-11.4663; 10♀♀, same data as holotype, RMCA; 4♀♀, same data as holotype, CHIOC; ♂, same data as holotype, CZACC 11.4664; ♂, same data as holotype, RMCA.</p></tp:treatment-sec><tp:treatment-sec sec-type="Additional material"><title>Additional material.</title><p>Vouchers: 2♀♀, Democratic Republic of Congo, Kivu Region, Katale, <named-content xmlns:xlink="http://www.w3.org/1999/xlink" content-type="dwc:verbatimCoordinates" xlink:type="simple">1°19'S, 29°22'E</named-content>; in <italic><tp:taxon-name>Didimus</tp:taxon-name></italic> sp.; 4.V.1939; Hautmann coll., RBINS. 2♀♀, Democratic Republic of Congo, Kivu Region, Katale, <named-content xmlns:xlink="http://www.w3.org/1999/xlink" content-type="dwc:verbatimCoordinates" xlink:type="simple">1°19'S, 29°22'E</named-content>; in <italic><tp:taxon-name>Erionomus pilosus</tp:taxon-name></italic>; 4.V.1939; Hautmann coll.;CZACC 11.4665-11.4666; 2♀♀, same data as the latter, RMCA;</p></tp:treatment-sec><tp:treatment-sec sec-type="Measurements"><title>Measurements.</title><p>Holotype (female) a = 12.15, b = 5.06, c = 7.26, V% = 58.08, total length = 1.670, maximum body width = 0.138, first cephalic annule (length×width) = 0.013×0.038, stoma length = 0.050, procorpus length = 0.260, isthmus length = 0.020, diameter of basal bulb = 0.058, total length of oesophagus = 0.330, nerve ring to anterior end = 0.185, excretory pore to anterior end = 0.440, vulva to posterior end = 0.700, anus to posterior end = 0.230, eggs = 0.123×0.050 (n = 1).</p><p>Paratypes (females) (n = 24) a = 8.65-13.08 (10.68 ± 0.90 n = 23), b = 4.30-5.03 (4.71 ± 0.71 n = 21), c = 5.65-7.45 (6.43 ± 0.37 n = 23), V% = 53.02-58.82 (55.91 ± 1.43 n = 23), total length = 1.400-1.670 (1.530 ± 0.075 n = 23), maximum body width = 0.120-0.170 (0.144 ± 0.012 n = 24), first cephalic annule (length×width) = 0.013-0.025×0.038-0.043 (0.016 ± 0.003×0.041 ± 0.002 n = 19), stoma length = 0.033-0.050 (0.045 ± 0.005 n = 19), procorpus length = 0.210-0.270 (0.244 ± 0.013 n = 20), isthmus length = 0.020-0.033 (0.024 ± 0.003 n = 22), diameter of basal bulb = 0.053-0.070 (0.061 ± 0.004 n = 24), total length of oesophagus = 0.283-0.350 (0.324 ± 0.014 n = 21), nerve ring to anterior end = 0.148-0.190 (0.172 ± 0.011 n = 21), excretory pore to anterior end = 0.320-0.490 (0.402 ± 0.046 n = 23), vulva to posterior end = 0.620-0.750 (0.674 ± 0.038 n = 23), anus to posterior end = 0.200-0.280 (0.239 ± 0.019 n = 23), eggs = 0.120-0.133×0.043-0.063 (0.125 ± 0.004×0.051 ± 0.006 n = 26).</p><p>Paratypes (males) (n = 2) a = 15.67-17.33 (16.50 ± 1.18 n = 2), b = 3.47-3.58 (3.52 ± 0.08 n = 2), c = 121.33-125.33 (123.33 ± 2.83 n = 2), total length = 0.910-0.940 (0.925 ± 0.021 n = 2), maximum body width = 0.053-0.060 (0.056 ± 0.005 n = 2), procorpus length = 0.250 (n = 2), isthmus length = 0.018-0.020 (0.019 ± 0.002 n = <!--PageBreak-->2), diameter of basal bulb = 0.035 (n = 2), total length of oesophagus = 0.263 (n = 2), nerve ring to anterior end = 0.138-0.148 (0.143 ± 0.007 n = 2), excretory pore to anterior end = 0.290-0.330 (0.310 ± 0.028 n = 2), cloacae to posterior end = 0.008 (n = 2).</p></tp:treatment-sec><tp:treatment-sec sec-type="Specimens from Erionomus pilosus."><title>Specimens from <italic><tp:taxon-name>Erionomus pilosus</tp:taxon-name></italic>.</title><p>Females (n = 4) a = 9.46-10.75 (10.06 ± 0.68 n = 4), b = 4.75-4.97 (4.87 ± 0.09 n = 4), c = 6.58-7.13 (6.82 ± 0.23 n = 4), V% = 55.56-61.59 (57.75 ± 2.72 n = 4), total length = 1.640-1.750 (1.703 ± 0.046 n = 4), maximum body width = 0.153-0.185 (0.170 ± 0.015 n = 4), first cephalic annule (length×width) = 0.018-0.020×0.043-0.048 (0.019 ± 0.001×0.045 ± 0.002 n = 4), stoma length = 0.048-0.053 (0.050 ± 0.003 n = 4), procorpus length = 0.255-0.275 (0.267 ± 0.009 n = 4), isthmus length = 0.020-0.025 (0.023 ± 0.002 n = 4), diameter of basal bulb = 0.068-0.075 (0.071 ± 0.004 n = 4), total length of oesophagus = 0.330-0.360 <!--PageBreak-->(0.350 ± 0.014 n = 4), nerve ring to anterior end = 0.185-0.195 (0.189 ± 0.004 n = 4), excretory pore to anterior end = 0.420-0.510 (0.475 ± 0.040 n = 4), vulva to posterior end = 0.630-0.760 (0.720 ± 0.61 n = 4), anus to posterior end = 0.230-0.260 (0.250 ± 0.014 n = 4), eggs = 0.120-0.130×0.048-0.065 (0.126 ± 0.004×0.058 ± 0.007 n = 7).</p></tp:treatment-sec><tp:treatment-sec sec-type="Description"><title>Description.</title><p><bold>Female.</bold>Body comparatively robust, widening from the base of the first cephalic annule, maximum body diameter at level of the vulva, then tapering towards anus. Cervical cuticle unarmed, markedly annulated (annuli <italic>ca</italic>. 5-7 µm). Rest of the body with marked annuli decreasing their width towards the level of the anus. Sub-cuticular longitudinal striae present. Lateral alae <italic>ca</italic>. 9 µm wide, from the oesophageal region (<italic>ca</italic>. 30 µm before the level of the nerve ring) to a very short distance beyond the level of the anus. Posterior ends of the lateral alae rounded, forming short lobes. Head well developed, set-off from body by a single, deep groove and bearing eight rounded, paired papillae. Amphids pore-like, laterally situated. Mouth sub-triangular in shape. First cephalic annule cone-like, truncate, barely inflated, about two head-lengths long. Stoma comparatively long, about three first cephalic annule lengths long, surrounded by an oesophageal collar. Oesophagus consisting of a muscular, sub-cylindrical procorpus, its base slightly wider and well set-off from the short isthmus. Basal bulb sub-spherical, valve plate well developed. Intestine simple, sub-rectilinear, anterior portion dilated. Rectum short, anus not prominent, as a crescent-like slit. Nerve ring encircling procorpus at about its midpoint. Excretory pore situated at about half of a body width posterior to basal bulb. Genital tract didelphic-amphidelphic, both ovaries reflexed. Anterior ovary reflexed behind the excretory pore, posterior ovary reflexed at about a body width before the anus. Distal flexures of ovaries about one body width-length long. Oöcytes in single rows. Vulva a median transverse slit slightly displaced to the posterior half of body, lips prominent. Vagina muscular, forwardly directed. Eggs ovoid, bearing eight longitudinal, rough, ridges on the shell. Tail comparatively long, filiform, subulate, ending in a sharp point.</p></tp:treatment-sec><tp:treatment-sec sec-type="Male"><title>Male.</title><p>Body shorter than female, comparatively slender, posterior region ventrally curved. Cervical cuticle unarmed. Sub-cuticular longitudinal striae present. Lateral alae from the oesophageal region (about three body-widths posterior to the cephalic end) to the level of the single mammiform papilla (about a body-width before the level of anus). Head not set-off from body. First cephalic annule not developed. Stoma not defined. Oesophagus consisting of a sub-cylindrical procorpus, well set-off from the short isthmus. Basal bulb rounded, valve plate well developed. Intestine simple, anterior portion slightly dilated. Nerve ring encircling procorpus at its posterior half, about 65% of its length. Excretory pore situated at about 1.5 body-widths posterior to basal bulb. Monorchic. Testis outstretched, arising at a short distance behind the excretory pore. Spicule absent. Dorsal cuticle of the tail region thickened. A single, large, pre-cloacal ventromedian mammiform papilla situated at about a body width before the posterior end. A pair of small, pre-cloacal, sub-lateral papillae situated at a short distance before the level of the cloaca. Tail region becoming sharp visibly from the beginning of the cuticular thickening, until forming a very short tail appendage, its tip rounded.</p><fig id="F1" position="float" orientation="portrait"><label>Figure 1.</label><caption><p><italic><tp:taxon-name>Kongonema meyeri</tp:taxon-name></italic> gen. n. sp. n. Female. <bold>A</bold> Oesophageal region, ventral view <bold>B</bold> Tail, lateral view <bold>C</bold> Cephalic end, internal view <bold>D</bold> Cephalic end, external view <bold>E</bold> Egg <bold>F</bold> Reproductive system, lateral view <bold>G</bold> Entire nematode, lateral view.</p></caption><graphic xmlns:xlink="http://www.w3.org/1999/xlink" xlink:href="ZooKeys-257-001-g001.jpg" position="float" orientation="portrait" xlink:type="simple"/></fig><fig id="F2" position="float" orientation="portrait"><label>Figure 2.</label><caption><p><italic><tp:taxon-name>Kongonema meyeri</tp:taxon-name></italic> gen. n. sp. n. Male. <bold>A</bold> Oesophageal region, lateral view <bold>B</bold> Cephalic end, internal view <bold>C</bold> Posterior end, lateral view <bold>D</bold> Entire nematode, lateral view.</p></caption><graphic xmlns:xlink="http://www.w3.org/1999/xlink" xlink:href="ZooKeys-257-001-g002.jpg" position="float" orientation="portrait" xlink:type="simple"/></fig><fig id="F3" position="float" orientation="portrait"><label>Figure 3.</label><caption><p><italic><tp:taxon-name>Kongonema meyeri</tp:taxon-name></italic> gen. n. sp. n. Female. SEM images <bold>A</bold> Cephalic end <bold>B</bold> Cephalic end, <italic>en face</italic> view <bold>C</bold> Vulva <bold>D</bold> Anus and end of lateral alae <bold>E</bold> Habitus, lateral view. Scale lines: <bold>A</bold> 0.025 mm, <bold>B</bold> 0.01 mm, <bold>C,</bold> <bold>D</bold> 0.04 mm, <bold>E</bold> 0.3 mm.</p></caption><graphic xmlns:xlink="http://www.w3.org/1999/xlink" xlink:href="ZooKeys-257-001-g003.jpg" position="float" orientation="portrait" xlink:type="simple"/></fig></tp:treatment-sec><tp:treatment-sec sec-type="Discussion"><title>Discussion.</title><p>There are three genera of hystrignathids the female of which present the cervical cuticle unarmed, procorpus sub-cylindrical and reproductive system digonant: <italic><tp:taxon-name>Anomalostoma</tp:taxon-name></italic> Cordeira, 1981; <italic><tp:taxon-name>Coynema</tp:taxon-name></italic> (Coy, García &amp; Alvarez, 1993) Morffe &amp; García, 2011 and <italic><tp:taxon-name>Ventelia</tp:taxon-name></italic> Travassos &amp; Kloss, 1958. The first differs by having the anterior region of the procorpus strongly swollen, surrounding the stoma (<xref ref-type="bibr" rid="B4">Cordeira 1981</xref>). The stoma of <italic><tp:taxon-name>Kongonema</tp:taxon-name></italic> gen. n. is surrounded only by an oesophageal collar, as occur in many hystrignathids. <italic><tp:taxon-name>Anomalostoma</tp:taxon-name></italic> lacks an evident first cephalic annule <italic>vs</italic>. conspicuous first cephalic annule of <italic><tp:taxon-name>Kongonema</tp:taxon-name></italic> gen. n.</p><p>Females of <italic><tp:taxon-name>Coynema</tp:taxon-name></italic> can be segregated by the basal dilatation of its procorpus and the anterior region of the intestine notably inflated, forming a saccular structure (<xref ref-type="bibr" rid="B6">Morffe and García 2011</xref>). Both traits are absent in <italic><tp:taxon-name>Kongonema</tp:taxon-name></italic> gen. n., which procorpus increases its diameter slightly and gradually towards its base and the fore region of the intestine is only moderately inflated, without the saccular structure mentioned above. The oviduct next to the vagina forms a loop in <italic><tp:taxon-name>Coynema</tp:taxon-name></italic>, instead of the straight oviduct of the present genus.</p><p>The males of <italic><tp:taxon-name>Kongonema</tp:taxon-name></italic> gen. n. resemble their counterparts of <italic><tp:taxon-name>Coynema</tp:taxon-name></italic> (only close genus where the male is known) by lacking of spicule and by having a similar arrangement of the copulatory papillae: the ventromedian pre-cloacal papilla (typical of <tp:taxon-name>Hystrignathidae</tp:taxon-name>) and another pair of small sub-lateral pre-cloacal papillae. <italic><tp:taxon-name>Kongonema</tp:taxon-name></italic> gen. n. differs by having a sub-cylindrical procorpus, without the basal dilation and by lacking the saccular region of the intestine characteristic of <italic><tp:taxon-name>Coynema</tp:taxon-name></italic>. The posterior end of <italic><tp:taxon-name>Kongonema</tp:taxon-name></italic> gen. n. forms a short, rounded tail appendage <italic>vs</italic>. the sharp tail of <italic><tp:taxon-name>Coynema</tp:taxon-name></italic>.</p><p>On the other hand, <italic><tp:taxon-name>Ventelia</tp:taxon-name></italic> has the procorpus barely set-off from the isthmus, since the posterior third of the procorpus decreases its diameter. The hind procorpus of <italic><tp:taxon-name>Kongonema</tp:taxon-name></italic> gen. n. increases its diameter slightly and is well differentiated from the isthmus.</p></tp:treatment-sec><tp:treatment-sec sec-type="Type host"><title>Type host.</title><p><italic><tp:taxon-name>Didimus</tp:taxon-name></italic> sp. (<tp:taxon-name>Coleoptera</tp:taxon-name>: <tp:taxon-name>Passalidae</tp:taxon-name>).</p></tp:treatment-sec><tp:treatment-sec sec-type="Other host"><title>Other host.</title><p><italic><tp:taxon-name>Erionomus pilosus</tp:taxon-name></italic> Aurivillus, 1896 (<tp:taxon-name>Coleoptera</tp:taxon-name>: <tp:taxon-name>Passalidae</tp:taxon-name>).</p></tp:treatment-sec><tp:treatment-sec sec-type="Site"><title>Site.</title><p>Gut caeca.</p></tp:treatment-sec><tp:treatment-sec sec-type="Type locality"><title>Type locality.</title><p>Katale, Kivu region, Democratic Republic of Congo.</p></tp:treatment-sec><tp:treatment-sec sec-type="Etymology"><title>Etymology.</title><p>Specific epithet dedicated to Dr. Marc de Meyer, curator of the Entomological Collection of the Royal Museum of Central Africa, Tervuren, Belgium. In appreciation of his kind help by permitting access to the material assessed.</p></tp:treatment-sec><ref-list><ref id="B4"><mixed-citation xmlns:xlink="http://www.w3.org/1999/xlink" xlink:type="simple"><person-group><name name-style="western"><surname>Cordeira</surname><given-names>N</given-names></name></person-group> (<year>1981</year>)<source> Nematoides intestinais de Passalidae; Revisao de sua sistematica e catalogação das espécies conhecidas.</source><publisher-name>Doctoral thesis, Institute of Biomedical Sciences, University of São Paulo</publisher-name>, <publisher-loc>Brazil</publisher-loc>, <lpage>279</lpage> pp.</mixed-citation></ref><ref id="B6"><mixed-citation xmlns:xlink="http://www.w3.org/1999/xlink" xlink:type="simple"><person-group><name name-style="western"><surname>Morffe</surname><given-names>J</given-names></name><name name-style="western"><surname>García</surname><given-names>N</given-names></name></person-group> (<year>2011</year>)<article-title> <italic>Coynema</italic> gen. n., a new genus of nematode (Thelastomatoidea, Hystrignathidae) parasites of Passalidae (Coleoptera) from Cuba.</article-title><source>ZooKeys </source><volume>75</volume>: <fpage>9</fpage>-<lpage>19</lpage>.</mixed-citation></ref></ref-list></tp:taxon-treatment>
