# Supplementary material for: Two new genera of nematode (Oxyurida, Hystrignathidae) parasites of Passalidae (Coleoptera) from the Democratic Republic of Congo
Source: Zookeys. 2013 Jan 4;(257):1–15. doi: 10.3897/zookeys.257.3666 (PMC3591736; doi:10.3897/zookeys.257.3666)
Supplement: XML Treatment for Lubanema [file zookeys.257.3666-treatment3.xml]

<!DOCTYPE tp:taxon-treatment
  PUBLIC "-//TaxonX//DTD Taxonomic Treatment Publishing DTD v0 20100105//EN" "tax-treatment-NSO.dtd">
<tp:taxon-treatment xmlns:tp="http://www.plazi.org/taxpub"><tp:treatment-meta><mixed-citation publication-type="journal"><person-group><name><surname>Morffe</surname><given-names>Jans</given-names></name><name><surname>García</surname><given-names>Nayla</given-names></name></person-group><article-title>Two new genera of nematode (Oxyurida, Hystrignathidae) parasites of Passalidae (Coleoptera) from the Democratic Republic of Congo</article-title><source>Zookeys</source><day>4</day><month>1</month><year>2013</year><volume>2013</volume><issue>257</issue><fpage>1</fpage><lpage>15</lpage><pub-id pub-id-type="doi">10.3897/zookeys.257.3666</pub-id></mixed-citation></tp:treatment-meta><tp:nomenclature><label>Genus</label><tp:taxon-name>
                            <tp:taxon-name-part taxon-name-part-type="genus">Lubanema</tp:taxon-name-part>
                        <object-id xmlns:xlink="http://www.w3.org/1999/xlink" xlink:type="simple">urn:lsid:zoobank.org:act:F73361A0-2822-4BAE-8976-05BA66452B9E</object-id>
								<object-id xmlns:xlink="http://www.w3.org/1999/xlink" xlink:type="simple">http://species-id.net/wiki/Lubanema</object-id>
								</tp:taxon-name><tp:taxon-status xmlns:xlink="http://www.w3.org/1999/xlink" xlink:type="simple">gen. n.</tp:taxon-status></tp:nomenclature><tp:treatment-sec sec-type="Generic diagnosis"><title>Generic diagnosis.</title><p><bold>Female.</bold>Body notably robust and fusiform. Posterior end strongly rounded, bearing a terminal, very short, conical tail appendage. Cuticle unarmed, markedly annulated until the level of the anus. Lateral alae wide, from the oesophageal region to the level of the anus. Posterior ends of the alae almost forming a straight angle with the body axis, slightly convex and with short lobes in their margins. First <!--PageBreak-->cephalic annule cone-like, slightly inflated, its margins convex. Oesophagus with a sub-cylindrical, muscular procorpus. Isthmus as a constriction between the procorpus and basal bulb. Nerve ring encircling procorpus at its posterior half. Excretory pore post-bulbar. Reproductive system monodelphic-prodelphic. Ovary stout. Eggs markedly ovoid, smooth-shelled.</p></tp:treatment-sec><tp:treatment-sec sec-type="Type species"><title>Type species.</title><p><italic><tp:taxon-name>Lubanema decraemerae</tp:taxon-name></italic> Morffe &amp; García gen. n. (monotypic genus).</p></tp:treatment-sec><tp:treatment-sec sec-type="Distribution"><title>Distribution.</title><p>Democratic Republic of Congo.</p></tp:treatment-sec><tp:treatment-sec sec-type="Etymology"><title>Etymology.</title><p>The generic name (neuter) is a combination of Luba, after one of the ethnic groups in the country, and the suffix –nema.</p></tp:treatment-sec></tp:taxon-treatment>
