# Supplementary material for: Two new genera of nematode (Oxyurida, Hystrignathidae) parasites of Passalidae (Coleoptera) from the Democratic Republic of Congo
Source: Zookeys. 2013 Jan 4;(257):1–15. doi: 10.3897/zookeys.257.3666 (PMC3591736; doi:10.3897/zookeys.257.3666)
Supplement: XML Treatment for Lubanema decraemerae [file zookeys.257.3666-treatment4.xml]

<!DOCTYPE tp:taxon-treatment
  PUBLIC "-//TaxonX//DTD Taxonomic Treatment Publishing DTD v0 20100105//EN" "tax-treatment-NSO.dtd">
<tp:taxon-treatment xmlns:tp="http://www.plazi.org/taxpub"><tp:treatment-meta><mixed-citation publication-type="journal"><person-group><name><surname>Morffe</surname><given-names>Jans</given-names></name><name><surname>García</surname><given-names>Nayla</given-names></name></person-group><article-title>Two new genera of nematode (Oxyurida, Hystrignathidae) parasites of Passalidae (Coleoptera) from the Democratic Republic of Congo</article-title><source>Zookeys</source><day>4</day><month>1</month><year>2013</year><volume>2013</volume><issue>257</issue><fpage>1</fpage><lpage>15</lpage><pub-id pub-id-type="doi">10.3897/zookeys.257.3666</pub-id></mixed-citation></tp:treatment-meta><tp:nomenclature><tp:taxon-name>
                            <tp:taxon-name-part taxon-name-part-type="genus">Lubanema</tp:taxon-name-part>
                            <tp:taxon-name-part taxon-name-part-type="species">decraemerae</tp:taxon-name-part>
                        <object-id xmlns:xlink="http://www.w3.org/1999/xlink" xlink:type="simple">urn:lsid:zoobank.org:act:D480D872-86F3-4920-B9A7-550925CCD97A</object-id>
								<object-id xmlns:xlink="http://www.w3.org/1999/xlink" xlink:type="simple">http://species-id.net/wiki/Lubanema_decraemerae</object-id>
								</tp:taxon-name><tp:taxon-status xmlns:xlink="http://www.w3.org/1999/xlink" xlink:type="simple">sp. n.</tp:taxon-status><xref ref-type="fig" rid="F4">Figs 4 A–G</xref><xref ref-type="fig" rid="F5">, 5 A–D</xref></tp:nomenclature><tp:treatment-sec sec-type="Type material"><title>Type material.</title><p>♀ holotype, Democratic Republic of Congo, Kivu Region, Katale, <named-content xmlns:xlink="http://www.w3.org/1999/xlink" content-type="dwc:verbatimCoordinates" xlink:type="simple">1°19'S, 29°22'E</named-content>; in <italic><tp:taxon-name>Didimus</tp:taxon-name></italic> sp.; 4.V.1939; Hautmann coll.; CZACC 11.4667. Paratypes: ♀, same data as holotype, CZACC 11.4668; ♀, same data as holotype, RMCA.</p></tp:treatment-sec><tp:treatment-sec sec-type="Measurements"><title>Measurements.</title><p>Holotype (female) a = 6.70, b = 5.97, c = 40.18, V% = 57.92, total length = 2.210, maximum body width = 0.330, first cephalic annule (length×width) = 0.020×0.070, stoma length = 0.048, procorpus length = 0.268, diameter of basal bulb = 0.108, total length of oesophagus = 0.370, excretory pore to anterior end = 0.520, vulva to posterior end = 0.930, anus to posterior end = 0.055, eggs = 0.168-0.173×0.075-0.080 (0.170 ± 0.004×0.078 ± 0.004 n = 2).</p><p>Paratypes (females) (n = 2) a = 4.44-6.36 (5.40 ± 1.36 n = 2), b = 3.66-5.68 (4.67 ± 1.43 n = 2), c = 34.45-38.18 (36.31 ± 2.64 n = 2), V% = 56.67 (n = 1), total length = 2.100-2.400 (2.250 ± 0.212 n = 2), maximum body width = 0.330 (n = 2), first cephalic annule (length×width) = 0.020×0.063-0.065 (0.020×0.064 ± 0.002 n = 2), stoma length = 0.043-0.045 (0.044 ± 0.002 n = 2), procorpus length = 0.275-0.300 (0.288 ± 0.018 n = 2), diameter of basal bulb = 0.108 (n = 2), total length of oesophagus = 0.370-0.400 (0.385 ± 0.021 n = 2), nerve ring to anterior end = 0.223 (n = 1), excretory pore to anterior end = 0.410-0.600 (0.505 ± 0.134 n = 2), vulva to posterior end = 1.040 (n = 1), anus to posterior end = 0.043-0.055 (0.049 ± 0.009 n = 2), eggs = 0.183×0.078 (n = 1).</p></tp:treatment-sec><tp:treatment-sec sec-type="Description"><title>Description.</title><p>Female body large, notably robust and fusiform, widening gradually from the base of the first cephalic annule, reaching maximum width near mid-body, then tapering softly towards the posterior end that rounds off abruptly. A comparatively very short, conical tail appendage with its tip rounded arises terminally from the posterior end. Cervical cuticle unarmed, with marked annule (<italic>ca</italic>. 13 µm wide), extending to the rest of body, until level of the anus. Lateral alae thick, <italic>ca</italic>. 55 µm wide, extending from the hind third of the procorpus to the level of the anus. Posterior ends of lateral alae almost forming a straight angle with the body axis, slightly convex, their external margins forming a very short lobe. Head bearing eight rounded, paired papil<!--PageBreak-->lae, set-off from body by a single, deep groove. Amphids pore-like, laterally situated. Mouth trirradiate. First cephalic annule cone-like, slightly inflated, its margins convex, about two head-lengths long. Stoma long, about 1.5 first cephalic annule lengths <!--PageBreak-->long, surrounded by an oesophageal collar. Oesophagus consisting of a muscular, sub-cylindrical procorpus, its diameter little increased at its base. Isthmus as a constriction between the procorpus and the large, rounded, basal bulb. Valve plate well developed. Intestine simple, sub-rectilinear, its fore region very inflated. Rectum short. Anus sub-terminal. Nerve ring encircling procorpus at its posterior half (<italic>ca</italic>. 60% of its length). Excretory pore located at about the half of a body width behind the basal bulb. Vulva a median trasverse slit, displaced to the posterior half of body, lips less prominent. Vagina muscular, forwardly directed. Genital tract monodelphic-prodelphic. Ovary stout, reflexed at about one third of the body width behind the basal bulb. Oöcytes in a single row, about four times wider than long (<italic>ca</italic>. 8×2 µm). Eggs large, markedly ovoid, smooth-shelled. Male unknown.</p><fig id="F4" position="float" orientation="portrait"><label>Figure 4.</label><caption><p><italic><tp:taxon-name>Lubanema decraemerae</tp:taxon-name></italic> gen. n. sp. n. Female. <bold>A</bold> Oesophageal region, ventrolateral view <bold>B</bold> Cephalic end, internal view <bold>C</bold> Cephalic end, external view <bold>D</bold> Tail, ventral view <bold>E</bold> Egg <bold>F</bold> Reproductive system, ventrolateral view <bold>G</bold> Entire nematode, ventrolateral view.</p></caption><graphic xmlns:xlink="http://www.w3.org/1999/xlink" xlink:href="ZooKeys-257-001-g004.jpg" position="float" orientation="portrait" xlink:type="simple"/></fig><fig id="F5" position="float" orientation="portrait"><label>Figure 5.</label><caption><p><italic><tp:taxon-name>Lubanema decraemerae</tp:taxon-name></italic> gen. n. sp. n. Female. SEM images. <bold>A</bold> Cephalic end <bold>B</bold> Cephalic end, <italic>en face</italic> view <bold>C</bold> Mouth <bold>D</bold> Lateral ala, detail. Scale lines: <bold>A,</bold> <bold>D</bold> 0.05 mm, <bold>B</bold> 0.02 mm, <bold>C</bold> 0.005 mm</p></caption><graphic xmlns:xlink="http://www.w3.org/1999/xlink" xlink:href="ZooKeys-257-001-g005.jpg" position="float" orientation="portrait" xlink:type="simple"/></fig></tp:treatment-sec><tp:treatment-sec sec-type="Discussion"><title>Discussion.</title><p>The Malagasian genus <italic><tp:taxon-name>Passalidophila</tp:taxon-name></italic> resembles <italic><tp:taxon-name>Lubanema</tp:taxon-name></italic> gen. n. by having both the body robust and fusiform, cervical cuticle unarmed and markedly annulated, a similar form of the cephalic end, the lateral alae extending from the level of the procorpus to the anus and the tail short (<xref ref-type="bibr" rid="B10">Van Waerebeke 1973</xref>). Differs by having a procorpus which diameter increases towards its joint with the isthmus. <italic><tp:taxon-name>Lubanema</tp:taxon-name></italic> gen. n. have a more cylindrical procorpus and the isthmus is absent. The tail of <italic><tp:taxon-name>Passalidophila</tp:taxon-name></italic> is subulate, instead of the current new genus, which presents a very short tail appendage arising from the rounded posterior end. In addition, the ovary of <italic><tp:taxon-name>Passalidophila</tp:taxon-name></italic> is slender <italic>vs</italic>. the robust ovary of <italic><tp:taxon-name>Lubanema</tp:taxon-name></italic> gen. n.</p><p>Other monogonant hystrignathid genera with smooth cervical cuticle are <italic><tp:taxon-name>Christiella</tp:taxon-name></italic> Travassos &amp; Kloss, 1957; <italic><tp:taxon-name>Coronocephalus</tp:taxon-name></italic> Cordeira, 1981; <italic><tp:taxon-name>Glaber</tp:taxon-name></italic> Travassos &amp; Kloss, 1958; <italic><tp:taxon-name>Longior</tp:taxon-name></italic> Travassos &amp; Kloss, 1958; and <italic><tp:taxon-name>Vulcanonema</tp:taxon-name></italic> Travassos &amp; Kloss, 1958. All of these taxa can be differentiated from <italic><tp:taxon-name>Lubanema</tp:taxon-name></italic> gen. n. by having a well developed tail, from attenuate to subulate. <italic><tp:taxon-name>Christiella</tp:taxon-name></italic> and <italic><tp:taxon-name>Longior</tp:taxon-name></italic> females have a comparatively slender body <italic>vs</italic>. the notably more robust and fusiform body of <italic><tp:taxon-name>Lubanema</tp:taxon-name></italic> gen. n. Also, both genera present cylindrical procorpus more elongate than in <italic><tp:taxon-name>Lubanema</tp:taxon-name></italic> gen. n.</p><p><italic><tp:taxon-name>Coronocephalus</tp:taxon-name></italic> bears prominent, digitiform oral papillae, instead of the shorter, less developed papillae of <italic><tp:taxon-name>Lubanema</tp:taxon-name></italic> gen. n. In the latter genus the procorpus meets directly the basal bulb, while <italic><tp:taxon-name>Coronocephalus</tp:taxon-name></italic> present an isthmus. <italic><tp:taxon-name>Glaber</tp:taxon-name></italic> differs from <italic><tp:taxon-name>Lubanema</tp:taxon-name></italic> gen. n. by having the base of the procorpus clavate, instead of the sub-cylindrical procorpus present in the new genus.</p><p><italic><tp:taxon-name>Vulcanonema</tp:taxon-name></italic> presents the cephalic end consisting of a narrow cephalic annule separated of the head by a conical region. In opposition, <italic><tp:taxon-name>Lubanema</tp:taxon-name></italic> gen. n. have the first cephalic annule just after the head. Also, the procorpus of <italic><tp:taxon-name>Vulcanonema</tp:taxon-name></italic> is sub-cylindrical, with a basal dilation, absent in the present new genus.</p><p><italic><tp:taxon-name>Lubanema</tp:taxon-name></italic> gen. n. shows morphological affinities with the Australian genera <italic><tp:taxon-name>Anuronema</tp:taxon-name></italic> Clark, 1978 and <italic><tp:taxon-name>Sprentia</tp:taxon-name></italic> Clark, 1978 by having the cuticle unarmed and strongly annulated, reduction of the isthmus and the tail. Moreover, the lateral alae of <italic><tp:taxon-name>Anuronema</tp:taxon-name></italic> extends from the oesophageal region to almost the level of the anus, similar to <italic><tp:taxon-name>Lubanema</tp:taxon-name></italic> gen. n. The new genus differs from both by its genital tract monodelphic-prodelphic <italic>vs</italic>. didelphic-amphidelphic, procorpus sub-cylindrical <italic>vs</italic>. claviform and development of the lateral alae, which in <italic><tp:taxon-name>Lubanema</tp:taxon-name></italic> gen. n. are very wide and with <!--PageBreak-->lobes in the margins at their terminal ends.The procorpus is widely amalgamated with the basal bulb in <italic><tp:taxon-name>Anuronema</tp:taxon-name></italic> and <italic><tp:taxon-name>Sprentia</tp:taxon-name></italic>, whereas <italic><tp:taxon-name>Lubanema</tp:taxon-name></italic> gen. n. presents a well defined constriction separating both structures. <italic><tp:taxon-name>Anuronema</tp:taxon-name></italic> has a total reduction of the tail appendage (<xref ref-type="bibr" rid="B3">Clark 1978</xref>) not observed in <italic><tp:taxon-name>Lubanema</tp:taxon-name></italic> with a short, conical tail.</p><p><italic><tp:taxon-name>Carlosia</tp:taxon-name></italic> Travassos &amp; Kloss, 1957 also presents a reduction of the isthmus, a large, slightly inflated first cephalic annule and marked annule in the cervical region (<xref ref-type="bibr" rid="B5">Hunt 1982</xref>). It can be easily segregated from <italic><tp:taxon-name>Lubanema</tp:taxon-name></italic> gen. n. by having a didelphic-amphidelphic genital tract and the annule of the cervical cuticle retrorse, with posterior prolongations forming a double row of spines laterally situated.</p></tp:treatment-sec><tp:treatment-sec sec-type="Type host"><title>Type host.</title><p><italic><tp:taxon-name>Didimus</tp:taxon-name></italic> sp. (<tp:taxon-name>Coleoptera</tp:taxon-name>: <tp:taxon-name>Passalidae</tp:taxon-name>).</p></tp:treatment-sec><tp:treatment-sec sec-type="Site"><title>Site.</title><p>Hind gut, out of the caeca.</p></tp:treatment-sec><tp:treatment-sec sec-type="Type locality"><title>Type locality.</title><p>Katale, Kivu region, Democratic Republic of Congo.</p></tp:treatment-sec><tp:treatment-sec sec-type="Etymology"><title>Etymology.</title><p>Specific epithet dedicated to Prof. Dr. Wilfrieda Decraemer, from the Royal Belgian Institute of Natural Sciences. In appreciation for her help and support during the current research.</p></tp:treatment-sec><ref-list><ref id="B10"><mixed-citation xmlns:xlink="http://www.w3.org/1999/xlink" xlink:type="simple"><person-group><name name-style="western"><surname>Van Waerebeke</surname><given-names>D</given-names></name></person-group> (<year>1973</year>)<article-title>. Les oxyuroïdes associés aux Passalidae à Madagascar. Cahiers ORSTOM, Ser. Biol.</article-title><source>, </source><volume>18</volume>: <fpage>3</fpage>-<lpage>43</lpage>.</mixed-citation></ref><ref id="B3"><mixed-citation xmlns:xlink="http://www.w3.org/1999/xlink" xlink:type="simple"><person-group><name name-style="western"><surname>Clark</surname><given-names>WC</given-names></name></person-group> (<year>1978</year>)<article-title> Nematoda (Oxyuroidea: Thelastomatidae) from Australian passalid beetle (Coleoptera: Passalidae) with description of new species.</article-title><source>Australian Journal of Parasitology</source><volume>26</volume>: <fpage>603</fpage>-<lpage>615</lpage>.</mixed-citation></ref><ref id="B5"><mixed-citation xmlns:xlink="http://www.w3.org/1999/xlink" xlink:type="simple"><person-group><name name-style="western"><surname>Hunt</surname><given-names>D</given-names></name></person-group> (<year>1982</year>)<article-title> <italic>Hystrignathus ferox</italic> n. sp. and <italic>Xyo xiphacanthus</italic> n. sp. (Oxyurida: Hystrignathidae) with additional data on <italic>Carlosia tijucana</italic> Travassos and Kloss, 1957.</article-title><source>Systematic Parasitology </source><volume>4</volume>: <fpage>59</fpage>-<lpage>68</lpage>. doi: <ext-link ext-link-type="uri" xlink:href="http://dx.doi.org/10.1007/BF00012229" xlink:type="simple">10.1007/BF00012229</ext-link></mixed-citation></ref></ref-list></tp:taxon-treatment>
